# Supplementary material for: Endocarp Morphology of Premna (Lamiaceae) in Thailand and Its Taxonomic Significance
Source: Plants (Basel). 2025 Jun 3;14(11):1706. doi: 10.3390/plants14111706 (PMC12158171; doi:10.3390/plants14111706)
Supplement: Supplementary file 1 [file plants-14-01706-s001.zip]

Archive with 1 entries (1 files):
- plants-3643720-supplementary.pdf
